# Supplementary material for: The Influence of Porosity on Mechanical Properties of PUR-Based Composites: Experimentally Derived Mathematical Approach
Source: Polymers (Basel). 2023 Apr 20;15(8):1960. doi: 10.3390/polym15081960 (PMC10141045; doi:10.3390/polym15081960)
Supplement: Supplementary file 1 [file polymers-15-01960-s001.zip]

Archive with 1 entries (1 files):
- polymers-2332152-supplementary.pdf
